# Supplementary material for: Cell Fusion Reprogramming Leads to a Specific Hepatic Expression Pattern during Mouse Bone Marrow Derived Hepatocyte Formation In Vivo
Source: PLoS One. 2012 Mar 23;7(3):e33945. doi: 10.1371/journal.pone.0033945 (PMC3311566; doi:10.1371/journal.pone.0033945)
Supplement: Table S1 — Overexpressed genes in BMDH. (XLS) [file pone.0033945.s008.xls]

## Sheet: Hoja1
Overexpressed genes in BMDH
ProbeName	GeneName	R values	p-val
A_52_P665682	Tssk1	0.879866	6.82205e-08
A_52_P533817	Barx2	0.877397	8.27289e-08
A_52_P602463	NAP045151-1	0.864296	2.15744e-07
A_52_P133458	Gprk6	0.864001	2.202e-07
A_52_P405655	Sall3	0.863012	2.35737e-07
A_51_P225134	Myh2	0.862923	2.37179e-07
A_51_P233622	1700006E09Rik	0.85824	3.25185e-07
A_52_P667324	Syt5	0.852197	4.80816e-07
A_52_P550331	Kcnj16	0.843899	8.00693e-07
A_52_P250400	Pcdh20	0.843829	8.04043e-07
A_52_P448666	AK053721	0.84331	8.29279e-07
A_52_P533769	Dhrs10	0.84131	9.33225e-07
A_52_P312189	Kndc1	0.84083	9.59805e-07
A_52_P321619	NAP070939-1	0.838521	1.09731e-06
A_52_P273812	Ifitm5	0.83778	1.14498e-06
A_52_P418042	Wfikkn2	0.8377	1.15025e-06
A_51_P183515	2210416O15Rik	0.837647	1.15371e-06
A_52_P214764	4930479M11Rik	0.833426	1.46396e-06
A_51_P394585	Snx22	0.833023	1.4971e-06
A_52_P391066	Ppp1r12c	0.832791	1.51643e-06
A_52_P542502	2310042D19Rik	0.827753	1.99583e-06
A_52_P402508	1700097M23Rik	0.827007	2.07703e-06
A_51_P455880	Psd	0.826992	2.07874e-06
A_51_P194883	Kcnq1	0.82629	2.15791e-06
A_51_P212679	Cwf19l1	0.825343	2.26902e-06
A_51_P249180	Klk1b24	0.825331	2.27039e-06
A_52_P544103	Nsccn1	0.824768	2.3389e-06
A_51_P399472	1700067C01Rik	0.823911	2.44649e-06
A_51_P221100	Snph	0.823254	2.53203e-06
A_52_P859365	A230059L01Rik	0.822543	2.62747e-06
A_51_P404405	B4galnt2	0.822196	2.67522e-06
A_51_P241117	4930517K23Rik	0.821692	2.74587e-06
A_52_P307860	Krt9	0.820762	2.88063e-06
A_51_P427558	Arrdc5	0.818243	3.27536e-06
A_51_P228333	AK085302	0.818172	3.28713e-06
A_52_P641132	Sox14	0.816684	3.54287e-06
A_52_P127465	Ypel1	0.816406	3.59255e-06
A_51_P379318	Olfr127	0.814978	3.85735e-06
A_52_P49250	Erbb2	0.814631	3.92433e-06
A_52_P932110	AK076901	0.812719	4.31165e-06
A_52_P63011	NAP030512-1	0.812461	4.36631e-06
A_51_P145130	Mcpt4	0.812436	4.37166e-06
A_52_P600760	Pde4a	0.812209	4.42046e-06
A_52_P49250	Erbb2	0.811055	4.67563e-06
A_52_P49250	Erbb2	0.810795	4.73498e-06
A_52_P49250	Erbb2	0.810763	4.74229e-06
A_51_P310387	NP378055	0.810506	4.80168e-06
A_52_P459505	St14	0.810378	4.83133e-06
A_52_P223473	Ptger4	0.810238	4.86408e-06
A_52_P124488	Dnahc9	0.809964	4.92889e-06
A_52_P184095	Abr	0.809768	4.97568e-06
A_52_P645465	Olfr1471	0.809518	5.03577e-06
A_51_P334449	Olfr50	0.809497	5.04093e-06
A_51_P219424	Serpinb9d	0.809307	5.08701e-06
A_52_P385185	4930519H02Rik	0.808939	5.17761e-06
A_51_P517645	2310014F07Rik	0.808299	5.33851e-06
A_51_P276787	1700018B24Rik	0.807989	5.41799e-06
A_52_P949440	Tgfb1i1	0.807618	5.51455e-06
A_52_P49250	Erbb2	0.80751	5.5428e-06
A_51_P338935	Prkcq	0.806935	5.69597e-06
A_52_P412037	NAP094436-001	0.806431	5.83346e-06
A_52_P384228	B230396O12Rik	0.806	5.95307e-06
A_52_P26626	1700120B06Rik	0.804571	6.36593e-06
A_52_P256647	Fmn2	0.804072	6.51572e-06
A_51_P321508	AK016503	0.803604	6.65921e-06
A_51_P235172	AK089277	0.803585	6.66493e-06
A_52_P291924	Ncam1	0.801978	7.17918e-06
A_52_P430422	Oxtr	0.801011	7.50504e-06
A_52_P756169	A_52_P756169	0.800635	7.63538e-06
A_52_P350893	Ank1	0.800313	7.74834e-06
A_52_P600448	9530053H22	0.800267	7.76481e-06
A_52_P17592	NAP051850-1	0.800176	7.79709e-06
A_52_P283724	Wfikkn2	0.799571	8.01468e-06
A_52_P49250	Erbb2	0.799514	8.03525e-06
A_52_P465239	Muc4	0.799469	8.05197e-06
A_52_P49250	Erbb2	0.798767	8.31225e-06
A_51_P306689	Rcor2	0.798266	8.50228e-06
A_51_P240453	Nusap1	0.798175	8.53741e-06
A_52_P105130	AK034660	0.798134	8.55297e-06
A_52_P49250	Erbb2	0.797216	8.91332e-06
A_52_P334680	Ubl7	0.796894	9.04286e-06
A_52_P536022	Rasgrf1	0.796035	9.39643e-06
A_52_P426062	LOC245297	0.795295	9.71099e-06
A_51_P405375	Zdhhc15	0.795098	9.79613e-06
A_51_P331910	4933433C11Rik	0.795073	9.80695e-06
A_52_P291924	Ncam1	0.795018	9.83081e-06
A_51_P506284	Pdlim7	0.79455	1.00367e-05
A_52_P49250	Erbb2	0.794304	1.01462e-05
A_52_P159951	2500002G23Rik	0.793651	1.04423e-05
A_52_P49250	Erbb2	0.793555	1.04866e-05
A_52_P393496	Satb2	0.7935	1.0512e-05
A_52_P260924	9530053A07Rik	0.793418	1.05499e-05
A_52_P851226	AK039545	0.793149	1.06753e-05
A_52_P231545	Mcm4	0.792728	1.08742e-05
A_52_P455428	Glra2	0.792551	1.09587e-05
A_51_P497270	Mycs	0.792199	1.11283e-05
A_52_P508131	Capn11	0.79215	1.11522e-05
A_52_P4657	C330023M02Rik	0.791629	1.14083e-05
A_52_P305987	4930403J07Rik	0.790832	1.181e-05
A_51_P487555	Cd7	0.789944	1.22719e-05
A_52_P963510	AK042757	0.789938	1.22754e-05
A_51_P361443	4930534B04Rik	0.789466	1.25272e-05
A_52_P605546	Sdccag3	0.789151	1.26979e-05
A_51_P459288	Smad9	0.788634	1.29825e-05
A_51_P382407	1700016K13Rik	0.788444	1.30888e-05
A_52_P699815	BC049816	0.788431	1.30961e-05
A_52_P39654	Rhox2	0.787554	1.35952e-05
A_52_P279579	6430598A04Rik	0.787517	1.36166e-05
A_51_P369330	Olfr894	0.786375	1.42928e-05
A_52_P1077075	TC1468445	0.786311	1.4332e-05
A_51_P170059	Lce5a	0.786069	1.4479e-05
A_52_P133626	ENSMUST00000020287	0.785908	1.45781e-05
A_52_P478935	NAP052751-1	0.7857	1.47064e-05
A_51_P496099	AK042611	0.785632	1.47486e-05
A_52_P425317	4933406C10Rik	0.785169	1.50391e-05
A_52_P567050	1200007B05Rik	0.785036	1.51235e-05
A_52_P557212	Adamts10	0.78499	1.51527e-05
A_51_P141733	1700063A18Rik	0.784906	1.52059e-05
A_51_P207751	Guca1a	0.784147	1.56977e-05
A_52_P195640	AW551984	0.783806	1.59231e-05
A_52_P107634	Ssb	0.783539	1.61011e-05
A_52_P498798	9930109F21Rik	0.783472	1.61462e-05
A_51_P305752	1700121L16Rik	0.78312	1.63847e-05
A_51_P244497	Plin	0.782652	1.67064e-05
A_52_P552560	4930578I06Rik	0.78263	1.67217e-05
A_52_P1147740	AK034071	0.78262	1.67291e-05
A_51_P351523	Jph1	0.782349	1.6918e-05
A_52_P9671	Ceacam2	0.782336	1.69272e-05
A_52_P185863	Cdh7	0.782301	1.69519e-05
A_51_P441199	Olfr19	0.781141	1.77841e-05
A_51_P299055	Agtrl1	0.780742	1.80778e-05
A_52_P424985	Xrra1	0.780316	1.83969e-05
A_51_P204442	Phf19	0.780056	1.85946e-05
A_52_P33593	Gtpbp3	0.779536	1.89939e-05
A_51_P250669	AK081501	0.779006	1.94094e-05
A_51_P180505	AK083797	0.778434	1.98665e-05
A_51_P217878	AK043468	0.778359	1.99266e-05
A_52_P622418	Tnnt3	0.778319	1.9959e-05
A_51_P143528	Zfp184	0.778255	2.00112e-05
A_51_P469510	1700074P13Rik	0.778242	2.00219e-05
A_51_P434427	Olfr1184	0.777373	2.07387e-05
A_51_P237565	Ankrd38	0.777317	2.07856e-05
A_51_P291766	Olfr521	0.777269	2.08261e-05
A_51_P171075	Csf2	0.776165	2.1773e-05
A_51_P482968	C030005H24Rik	0.775521	2.23424e-05
A_52_P502424	A930016P21Rik	0.775154	2.26727e-05
A_52_P682996	ENSMUST00000063442	0.77489	2.2913e-05
A_51_P409868	V1ra5	0.77457	2.32072e-05
A_52_P671534	Abhd8	0.774391	2.33733e-05
A_52_P334796	Taar4	0.77435	2.34112e-05
A_52_P313933	1700057H21Rik	0.774198	2.35534e-05
A_51_P140966	Olfr1359	0.774168	2.35819e-05
A_51_P494293	9130024F11Rik	0.773889	2.38449e-05
A_52_P291924	Ncam1	0.773783	2.39452e-05
A_52_P465521	NAP053239-1	0.773706	2.40179e-05
A_52_P737521	LOC629689	0.773413	2.42986e-05
A_51_P486593	4930556A17Rik	0.773391	2.43201e-05
A_52_P241676	Slc9a3r2	0.773376	2.43346e-05
A_51_P466910	Cacna1g	0.773006	2.46937e-05
A_51_P359538	AK046757	0.772588	2.51044e-05
A_51_P468037	Tmem129	0.771987	2.57059e-05
A_52_P320261	Cpa2	0.771962	2.57315e-05
A_51_P105480	Nanos3	0.77184	2.58551e-05
A_52_P494686	1110028C15Rik	0.771754	2.59423e-05
A_52_P170538	ENSMUST00000092486	0.771393	2.63129e-05
A_51_P160482	Vsig2	0.771062	2.6656e-05
A_52_P640686	Cit	0.770958	2.67647e-05
A_52_P199554	Trpt1	0.770922	2.68028e-05
A_51_P122707	Ldoc1	0.770652	2.70878e-05
A_51_P484378	AW456874	0.770541	2.72048e-05
A_52_P567219	LOC632412	0.770519	2.72287e-05
A_52_P465971	Dmrt3	0.770248	2.7518e-05
A_51_P159980	AK084370	0.77013	2.76451e-05
A_52_P1078023	Tcrb-J	0.770104	2.76728e-05
A_51_P147712	Sfrs14	0.769373	2.84711e-05
A_51_P109933	Tekt2	0.76933	2.85181e-05
A_52_P550491	D2Ertd435e	0.769287	2.85659e-05
A_51_P161929	Bzrpl1	0.769175	2.86905e-05
A_51_P246428	Olfr15	0.76885	2.9054e-05
A_52_P228833	Cdgap	0.76763	3.04555e-05
A_51_P204217	AK050569	0.767616	3.04724e-05
A_51_P386625	Epx	0.767615	3.04733e-05
A_51_P324251	Sema6c	0.767531	3.0572e-05
A_51_P251468	Dnahc10	0.767461	3.06547e-05
A_51_P461368	Sytl3	0.767454	3.06634e-05
A_51_P308290	2810468N07Rik	0.767444	3.06745e-05
A_51_P183197	2310002J15Rik	0.767327	3.08133e-05
A_52_P496906	AK047500	0.76712	3.10597e-05
A_51_P447475	Lhfpl4	0.766952	3.12602e-05
A_51_P431636	F2rl3	0.766415	3.19098e-05
A_51_P410715	Hs3st3b1	0.766298	3.20535e-05
A_51_P102867	Dhrsx	0.76611	3.22843e-05
A_51_P206489	Zfp312	0.766004	3.24159e-05
A_52_P255406	Rxfp3	0.765969	3.2459e-05
A_51_P408609	Slc27a4	0.76594	3.24949e-05
A_51_P471273	2900055J20Rik	0.765913	3.25291e-05
A_51_P387160	Homer1	0.765381	3.31955e-05
A_51_P385114	A930034L06Rik	0.765339	3.32486e-05
A_51_P395877	Ccr10	0.765339	3.32489e-05
A_51_P360106	Spen	0.76502	3.36538e-05
A_52_P29860	5330432B20Rik	0.764981	3.37042e-05
A_52_P508221	A630055G03Rik	0.764976	3.37108e-05
A_52_P628580	Ggtl3	0.76494	3.37565e-05
A_52_P92441	LOC670190	0.764093	3.48588e-05
A_52_P195602	Cplx2	0.764017	3.49597e-05
A_51_P488538	2310034C09Rik	0.763783	3.52706e-05
A_51_P267441	Them5	0.763509	3.56371e-05
A_51_P510301	A_51_P510301	0.763317	3.58963e-05
A_52_P299627	Cep110	0.763254	3.59817e-05
A_52_P63728	Osr1	0.763225	3.60207e-05
A_52_P198802	4930539E08Rik	0.762811	3.65863e-05
A_51_P227345	Dpep1	0.762809	3.65899e-05
A_52_P16919	Cdc14a	0.762412	3.71396e-05
A_52_P213550	Chrna5	0.762099	3.75783e-05
A_51_P452352	Nnp1	0.76197	3.77598e-05
A_52_P479435	Gfpt1	0.761788	3.80189e-05
A_52_P62727	B230319C09Rik	0.76178	3.80302e-05
A_52_P819648	AK081815	0.761212	3.88454e-05
A_52_P238184	Kcnk12	0.761145	3.89438e-05
A_51_P471900	Stk3	0.760935	3.92493e-05
A_52_P884458	LOC432743	0.760808	3.9436e-05
A_51_P509469	Bpi	0.760239	4.02798e-05
A_51_P352940	Trhr2	0.760223	4.03035e-05
A_52_P1035446	4930474H20Rik	0.760069	4.05353e-05
A_51_P485862	Eef1a2	0.760062	4.05455e-05
A_51_P212038	Atp6v0e2	0.759932	4.07412e-05
A_52_P593853	4933402P03Rik	0.759707	4.10836e-05
A_52_P1163607	4930433E05Rik	0.759188	4.18807e-05
A_52_P148952	Gm1564	0.758772	4.25291e-05
A_51_P207439	ENSMUST00000073585	0.758618	4.27706e-05
A_52_P291412	Tmc7	0.758464	4.30145e-05
A_51_P244213	Hapln3	0.758461	4.30189e-05
A_51_P137150	Dhx8	0.758108	4.35827e-05
A_52_P89305	A930004K21Rik	0.757771	4.41255e-05
A_51_P133097	8430416G17Rik	0.75745	4.46487e-05
A_52_P917015	Csprs	0.756977	4.54289e-05
A_51_P332742	Srl	0.756352	4.64776e-05
A_52_P601230	Mro	0.755999	4.70807e-05
A_52_P592639	Gabbr1	0.755863	4.73134e-05
A_51_P424722	Wdr54	0.75525	4.83801e-05
A_51_P396883	Gabrg1	0.755194	4.84784e-05
A_51_P248031	9530096D07Rik	0.754958	4.88947e-05
A_51_P284067	4930557A04Rik	0.75478	4.9211e-05
A_51_P355382	Ifna13	0.754743	4.92772e-05
A_51_P325904	Inhbb	0.754522	4.96728e-05
A_51_P137560	Etv2	0.754377	4.99342e-05
A_51_P242205	Cel	0.754295	5.00828e-05
A_52_P168028	Lss	0.753969	5.06755e-05
A_51_P218335	Tbx1	0.753678	5.12106e-05
A_52_P536015	Prmt7	0.753647	5.12675e-05
A_52_P343569	4930555F03Rik	0.753495	5.15495e-05
A_51_P101506	Hif3a	0.753449	5.16348e-05
A_52_P380301	Unc5c	0.753124	5.22413e-05
A_51_P164148	1700049K14Rik	0.753057	5.23682e-05
A_51_P415675	Gdf5	0.753024	5.24295e-05
A_51_P120680	AK082760	0.752907	5.26508e-05
A_51_P135148	Slpi	0.752587	5.3259e-05
A_52_P291924	Ncam1	0.752268	5.38705e-05
A_51_P198335	Gabra6	0.751919	5.45477e-05
A_52_P14851	Fstl3	0.751877	5.46305e-05
A_51_P279197	Atxn1	0.751802	5.47769e-05
A_52_P565567	Grm4	0.751795	5.47905e-05
A_52_P550226	Tmem100	0.751619	5.51355e-05
A_52_P678096	Tsp50	0.751516	5.53389e-05
A_51_P116479	Coq6	0.75144	5.54897e-05
A_52_P85319	BC048390	0.751359	5.56493e-05
A_52_P291924	Ncam1	0.751196	5.59734e-05
A_52_P192084	ENSMUST00000080744	0.751151	5.60632e-05
A_52_P348972	Scand1	0.750744	5.68822e-05
A_51_P455488	Ybx2	0.750627	5.71175e-05
A_51_P211305	Alpk3	0.75017	5.80524e-05
A_52_P490310	BC053749	0.74983	5.87559e-05
A_52_P532973	Pxn	0.74921	6.00573e-05
A_51_P495360	Mgat3	0.748764	6.10097e-05
A_52_P662406	Bahd1	0.748761	6.10172e-05
A_52_P12942	Phactr1	0.748622	6.13161e-05
A_51_P190753	Abca14	0.748495	6.15907e-05
A_52_P227833	Slc6a11	0.747799	6.31159e-05
A_51_P470530	1700019B03Rik	0.747453	6.3885e-05
A_51_P434758	ENSMUST00000067022	0.747198	6.44592e-05
A_51_P112966	Ch25h	0.747173	6.45146e-05
A_51_P324992	Tnc	0.747024	6.48518e-05
A_51_P119387	Tm4sf5	0.746915	6.50996e-05
A_51_P396570	Plod2	0.746799	6.53625e-05
A_52_P448357	Tspyl4	0.746389	6.6306e-05
A_52_P342443	Fblim1	0.746298	6.65156e-05
A_52_P291924	Ncam1	0.745846	6.757e-05
A_51_P405773	Hist1h2aa	0.745071	6.94125e-05
A_51_P335702	4930511J11Rik	0.744745	7.02005e-05
A_51_P181175	Trim54	0.744449	7.09222e-05
A_52_P682299	AK085055	0.744445	7.09316e-05
A_51_P151675	A_51_P151675	0.744404	7.1033e-05
A_52_P1123940	AK049021	0.743745	7.26655e-05
A_52_P581659	ENSMUST00000039278	0.743472	7.33529e-05
A_52_P373065	Adam26a	0.743347	7.36679e-05
A_52_P47660	Odz2	0.743307	7.37699e-05
A_52_P385809	Cplx4	0.742348	7.62362e-05
A_51_P268798	V1ri7	0.742281	7.64111e-05
A_52_P205772	Olfr902	0.741556	7.83268e-05
A_51_P222324	Adrbk2	0.741073	7.9629e-05
A_51_P343350	Amn	0.740702	8.06391e-05
A_51_P303851	Olfr646	0.739555	8.38343e-05
A_52_P654703	Rnf36	0.739131	8.50451e-05
A_51_P330701	Zfp341	0.738894	8.57277e-05
A_52_P23616	Commd1	0.738862	8.58197e-05
A_52_P395685	TC1420722	0.738599	8.65819e-05
A_52_P100222	Psmc2	0.738525	8.67998e-05
A_51_P445173	Tbx20	0.738508	8.68489e-05
A_52_P1092561	AK143402	0.738336	8.7351e-05
A_52_P151227	AK085785	0.737951	8.84886e-05
A_52_P291924	Ncam1	0.737657	8.93654e-05
A_51_P283818	Prss23	0.73741	9.01097e-05
A_52_P479522	Gulp1	0.737215	9.07004e-05
A_52_P681368	Ptgir	0.736895	9.16746e-05
A_51_P117206	Olfr54	0.736622	9.25154e-05
A_52_P493795	Dusp18	0.736584	9.26314e-05
A_52_P278295	3110045G13Rik	0.736423	9.313e-05
A_52_P101142	Trim3	0.736229	9.3735e-05
A_52_P596592	Pamci	0.736227	9.37397e-05
A_52_P291924	Ncam1	0.736189	9.386e-05
A_52_P680184	NAP045566-1	0.73603	9.43576e-05
A_52_P71789	Hoxa13	0.736028	9.43636e-05
A_52_P1051766	AK029197	0.735936	9.46538e-05
A_51_P245546	Ap1gbp1	0.735792	9.51075e-05
A_51_P280890	Phkg1	0.7355	9.6035e-05
A_51_P393099	Fut2	0.735085	9.73658e-05
A_51_P409250	Oog1	0.734783	9.83463e-05
A_51_P251664	Csnd	0.734782	9.83485e-05
A_52_P5190	Slc36a3	0.73464	9.8813e-05
A_51_P243559	4833431D13Rik	0.734631	9.88409e-05
A_51_P452629	Tlr2	0.734366	9.97123e-05
A_51_P211671	Kcne1	0.733895	0.000101273
A_52_P26118	Slc12a1	0.733865	0.000101375
A_51_P276560	Ccl28	0.733139	0.000103828
A_52_P103683	BC050210	0.732621	0.000105607
A_52_P401334	LOC624633	0.732535	0.000105904
A_51_P201581	Rln3	0.732391	0.000106406
A_51_P437576	V1rh5	0.732311	0.000106686
A_51_P295848	Bai1	0.732308	0.000106696
A_51_P229483	Olfr206	0.732216	0.000107018
A_51_P485731	Sytl1	0.731947	0.000107963
A_51_P454691	4930430F08Rik	0.731667	0.000108957
A_51_P396045	Lepr	0.731309	0.000110239
A_51_P128696	Slc16a8	0.731238	0.000110494
A_52_P659241	Olfr984	0.731225	0.000110539
A_52_P583236	Tnpo3	0.731184	0.000110687
A_51_P164927	Gm1313	0.730883	0.000111778
A_52_P485000	Palld	0.730765	0.000112209
A_52_P466750	2310030G06Rik	0.729748	0.000115972
A_51_P158529	Nptxr	0.729483	0.000116975
A_52_P264026	Camta2	0.729388	0.000117334
A_51_P181623	Zfp428	0.729349	0.000117483
A_51_P472797	Slc1a7	0.729306	0.000117645
A_51_P426943	Gas8	0.728718	0.000119899
A_51_P462657	Pou3f3	0.728356	0.000121307
A_51_P117226	ENSMUST00000049389	0.727614	0.000124237
A_51_P140769	Syn3	0.727497	0.000124702
A_52_P193994	Rps6kb1	0.727205	0.000125876
A_51_P371490	Otof	0.726951	0.000126902
A_51_P191865	Lama2	0.726859	0.000127277
A_52_P463295	Olfr1141	0.726788	0.000127567
A_52_P227919	Olfr1036	0.726746	0.000127737
A_51_P279931	Foxd2	0.726507	0.000128719
A_52_P374882	Lep	0.726483	0.000128817
A_52_P1099476	1700125G22Rik	0.726391	0.000129198
A_51_P448545	2810406K13Rik	0.726337	0.000129418
A_51_P163713	Olfr1428	0.725961	0.000130982
A_52_P1068627	AK085872	0.725842	0.000131478
A_51_P380078	ENSMUST00000076648	0.725823	0.000131558
A_52_P415654	ENSMUST00000037055	0.725635	0.000132346
A_52_P1076091	AK051748	0.725255	0.000133958
A_51_P153343	Krt42	0.723504	0.00014159
A_52_P70231	Adamts5	0.723363	0.000142222
A_52_P2645	3222401M22Rik	0.722697	0.000145238
A_51_P508899	Rbp7	0.722235	0.000147359
A_51_P307964	Krt13	0.721924	0.000148805
A_52_P466853	Bmyc	0.721887	0.000148975
A_51_P487941	2610209N15Rik	0.721865	0.00014908
A_52_P1098851	3110009O07Rik	0.721444	0.000151058
A_51_P237040	Nog	0.720602	0.00015508
A_51_P399653	Crhr2	0.72043	0.000155911
A_52_P186362	TC1410512	0.719992	0.000158051
A_51_P418259	Pccb	0.719776	0.000159116
A_52_P370692	Sema6c	0.719612	0.000159929
A_51_P415531	Slco5a1	0.719611	0.000159932
A_52_P261365	Olfr576	0.719127	0.000162351
A_51_P186574	Theg	0.719001	0.000162985
A_52_P405265	Gltscr2	0.718901	0.000163489
A_51_P450527	Tagln	0.718586	0.000165087
A_52_P291924	Ncam1	0.718488	0.000165592
A_52_P383850	Poll	0.717497	0.000170727
A_51_P356186	Snai3	0.717416	0.000171151
A_51_P175667	Lpo	0.717337	0.000171567
A_52_P601980	Jarid1b	0.717295	0.000171788
A_52_P291924	Ncam1	0.716928	0.000173739
A_51_P502132	Mmp23	0.716546	0.000175786
A_52_P510081	Ablim1	0.716416	0.000176488
A_52_P546610	Pam	0.716195	0.000177684
A_51_P179070	AK032760	0.716102	0.000178192
A_52_P342303	Gm1967	0.716036	0.000178551
A_51_P213359	Has2	0.715778	0.000179963
A_51_P374981	4833403I15Rik	0.715646	0.000180691
A_51_P116906	Rapgef3	0.715488	0.000181565
A_51_P219970	Ela1	0.714771	0.000185572
A_51_P304743	4832428G11Rik	0.71428	0.000188362
A_52_P299247	Tns3	0.713659	0.000191942
A_52_P74960	Olfr1303	0.71344	0.000193219
A_51_P153124	Emcn	0.713064	0.000195428
A_51_P282187	Tll2	0.71256	0.000198423
A_52_P364327	ENSMUST00000100590	0.712249	0.00020029
A_51_P493816	9830134C10Rik	0.712241	0.000200336
A_52_P1026507	ENSMUST00000091555	0.712217	0.000200485
A_51_P499847	AK042712	0.711869	0.000202589
A_51_P217440	Mrpl52	0.711252	0.000206381
A_51_P307463	Dyrk4	0.71078	0.000209315
A_52_P342907	ENSMUST00000061385	0.710196	0.000213006
A_51_P298107	Vit	0.709318	0.000218647
A_51_P452629	Tlr2	0.708692	0.000222753
A_51_P458008	BC030477	0.708288	0.00022544
A_52_P556636	TC1486081	0.707842	0.000228434
A_51_P496735	AK039103	0.707633	0.000229851
A_52_P173453	LOC673676	0.706722	0.000236108
A_51_P368757	Gabrb1	0.705952	0.000241512
A_52_P226302	AK087699	0.705917	0.000241761
A_51_P385812	Il12b	0.70575	0.000242945
A_51_P299149	Gpx6	0.705739	0.000243028
A_51_P300401	Olfr601	0.705538	0.00024446
A_52_P109916	Ryr3	0.704526	0.000251804
A_52_P615341	Akap10	0.703515	0.00025933
A_52_P1059415	4932429P19Rik	0.70342	0.000260043
A_52_P691728	AK086422	0.703181	0.000261856
A_51_P283016	Slc1a6	0.702828	0.000264548
A_52_P722599	5730601F06Rik	0.702317	0.000268495
A_52_P375435	4932425I24Rik	0.702097	0.000270207
A_51_P393375	Kcna2	0.701827	0.000272324
A_51_P452629	Tlr2	0.70173	0.000273087
A_51_P287606	1700037C18Rik	0.701296	0.000276522
A_52_P23716	Tdgf1	0.701191	0.000277365
A_51_P122614	Heatr1	0.700809	0.000280427
A_52_P596236	D19Ertd737e	0.700568	0.000282376
A_51_P452629	Tlr2	0.699815	0.000288536
A_52_P1172752	AK086839	0.698782	0.000297184
A_51_P335969	Des	0.698678	0.000298068
A_51_P355943	Mvd	0.697283	0.000310131
A_52_P1164127	Gm534	0.696259	0.000319243
A_52_P566005	Taok2	0.694989	0.000330877
A_51_P318860	Zfp9	0.694801	0.000332621
A_52_P7301	Olfr247	0.694619	0.000334325
A_51_P137029	Plce1	0.694576	0.000334735
A_52_P386459	Gpa33	0.694561	0.000334874
A_51_P335969	Des	0.69326	0.000347288
A_52_P633742	A130012F09	0.693212	0.000347754
A_51_P173760	Actb	0.693144	0.000348412
A_52_P996070	AK051153	0.692989	0.000349923
A_51_P452629	Tlr2	0.689998	0.000380171
A_51_P352572	Clcnkb	0.689813	0.000382119
A_51_P124315	BC034076	0.689291	0.000387641
A_51_P335969	Des	0.687992	0.000401702
A_51_P335969	Des	0.687641	0.000405573
A_51_P312336	Slc14a1	0.686574	0.000417536
A_51_P136373	2610019A05Rik	0.686393	0.000419604
A_52_P376460	Spag16	0.68604	0.00042364
A_52_P50902	NAP123520-1	0.685893	0.000425341
A_51_P454422	9030205A07Rik	0.685224	0.000433116
A_52_P35826	A930005K07Rik	0.685132	0.000434196
A_52_P31593	Prkce	0.684021	0.000447421
A_51_P452629	Tlr2	0.683327	0.000455848
A_52_P671722	Spdya	0.6831	0.000458634
A_52_P240036	Plch1	0.683048	0.000459277
A_51_P335969	Des	0.68269	0.000463713
A_52_P1076613	Dst	0.682515	0.000465893
A_52_P504237	Ceacam19	0.681992	0.000472448
A_51_P335969	Des	0.681828	0.000474534
A_52_P1124491	AK087372	0.681073	0.000484188
A_52_P349596	C130024J02Rik	0.680478	0.000491906
A_52_P573528	6030498E09Rik	0.680326	0.000493894
A_51_P335969	Des	0.680302	0.000494213
A_52_P648433	Tex13	0.679827	0.000500479
A_51_P123385	Olfr658	0.679635	0.000503034
A_52_P1100061	AK038083	0.678848	0.000513618
A_52_P192462	Rims1	0.678551	0.00051767
A_51_P396045	Lepr	0.677691	0.000529528
A_52_P258457	2900006B13Rik	0.677213	0.00053622
A_51_P264781	5730553K21	0.676838	0.000541518
A_52_P550701	Orc5l	0.675828	0.000556029
A_52_P463220	Cdca8	0.675544	0.000560163
A_52_P134796	9530051G07Rik	0.674455	0.000576273
A_51_P335969	Des	0.674275	0.000578982
A_51_P151732	Pkp1	0.674093	0.000581722
A_52_P13680	C920021L13Rik	0.67373	0.000587222
A_52_P456951	6330581N18Rik	0.67325	0.000594569
A_51_P231549	Mill2	0.672635	0.000604087
A_51_P471088	V1rc18	0.670851	0.000632465
A_52_P478174	Sv2b	0.670821	0.000632958
A_51_P426270	Mgp	0.667567	0.000687679
A_52_P165633	Hist1h2af	0.666419	0.000707941
A_51_P367477	Lphn3	0.66609	0.00071383
A_52_P210909	Pkd2l2	0.664609	0.0007409
A_51_P128371	Fbxl19	0.662321	0.000784443
A_51_P171557	5830457O10Rik	0.661563	0.000799346
A_52_P57317	7530404M11Rik	0.660935	0.000811866
A_51_P341177	Ddah2	0.660925	0.000812065
A_51_P339824	BC060631	0.659361	0.000844008
A_51_P173760	Actb	0.659057	0.00085034
A_51_P452629	Tlr2	0.657905	0.000874698
A_52_P613769	Chl1	0.656811	0.000898376
A_51_P226932	Tubgcp2	0.655713	0.000922685
A_52_P392229	Rnf152	0.653713	0.000968421
A_51_P308778	Olfr352	0.652845	0.00098886
