# Supplementary material for: Cell Fusion Reprogramming Leads to a Specific Hepatic Expression Pattern during Mouse Bone Marrow Derived Hepatocyte Formation In Vivo
Source: PLoS One. 2012 Mar 23;7(3):e33945. doi: 10.1371/journal.pone.0033945 (PMC3311566; doi:10.1371/journal.pone.0033945)
Supplement: Table S2 — Underexpressed genes in BMDH. (XLS) [file pone.0033945.s009.xls]

## Sheet: down
Underexpressed genes in BMDH
ProbeName	GeneName	R values	p-val
A_52_P262967	Rab10	-0.945434	3.36819e-11
A_51_P169635	Zbtb1	-0.936884	1.39325e-10
A_52_P456271	0610041E09Rik	-0.90635	6.33309e-09
A_51_P418469	Dut	-0.89695	1.58335e-08
A_51_P366406	Ube2i	-0.883602	5.05488e-08
A_51_P436368	Hspe1	-0.880684	6.39402e-08
A_52_P122234	Myeov2	-0.879465	7.04085e-08
A_52_P636830	E430034L04Rik	-0.875495	9.57016e-08
A_52_P421149	Rere	-0.874239	1.05236e-07
A_51_P479715	Eif2s3y	-0.873977	1.07328e-07
A_52_P453624	Arl6ip6	-0.871435	1.29618e-07
A_52_P276343	D19Bwg1357e	-0.86618	1.89142e-07
A_52_P190405	Ifnar2	-0.86137	2.63679e-07
A_51_P391466	Pfn2	-0.85697	3.53568e-07
A_51_P100181	AK136576	-0.853765	4.35158e-07
A_51_P225808	Stat2	-0.852237	4.79596e-07
A_51_P152199	Arpc2	-0.848672	5.99348e-07
A_51_P364786	U2af1	-0.845331	7.34794e-07
A_52_P472799	Ecd	-0.843789	8.05949e-07
A_52_P673530	2700094F01Rik	-0.843119	8.38746e-07
A_51_P375406	BC021395	-0.84168	9.13143e-07
A_51_P216211	Pcgf1	-0.839805	1.01881e-06
A_52_P54569	4833418A01Rik	-0.838593	1.09275e-06
A_52_P444915	Rbm39	-0.836977	1.1987e-06
A_52_P251233	Phf3	-0.836219	1.25148e-06
A_51_P363801	Pgpep1	-0.835763	1.28415e-06
A_51_P222577	Ap4b1	-0.833873	1.42792e-06
A_51_P198137	Ubxd6	-0.833345	1.47058e-06
A_51_P108269	8430410K20Rik	-0.832012	1.58316e-06
A_52_P301223	Brwd1	-0.831528	1.62589e-06
A_51_P183703	A_51_P183703	-0.830246	1.74406e-06
A_52_P132612	NAP027398-1	-0.830083	1.75968e-06
A_51_P496590	D19Wsu162e	-0.825699	2.22672e-06
A_52_P317356	Rlf	-0.824525	2.36903e-06
A_52_P5652	Uble1a	-0.824012	2.43365e-06
A_52_P82991	ENSMUST00000063037	-0.823019	2.56319e-06
A_52_P432170	2810416G20Rik	-0.822654	2.61238e-06
A_52_P293546	Kif3b	-0.821739	2.73926e-06
A_52_P522157	2810026P18Rik	-0.8215	2.77329e-06
A_51_P355774	Hbld2	-0.82064	2.89877e-06
A_52_P389595	Arts1	-0.820165	2.97018e-06
A_52_P645432	TC1416446	-0.819444	3.0816e-06
A_52_P571824	Qars	-0.817193	3.45342e-06
A_52_P53948	Srpr	-0.816602	3.55742e-06
A_51_P472588	Tyw1	-0.811928	4.48148e-06
A_51_P257960	Psma5	-0.810825	4.72804e-06
A_51_P122769	Nfyb	-0.81073	4.75001e-06
A_52_P559808	Arhgef12	-0.809695	4.99306e-06
A_51_P240269	BC031748	-0.809114	5.13428e-06
A_52_P603654	Stx8	-0.806805	5.73124e-06
A_51_P323880	ENSMUST00000082405	-0.805227	6.17347e-06
A_51_P122631	Glmn	-0.804172	6.4853e-06
A_52_P677092	Phip	-0.804143	6.49421e-06
A_52_P364820	Rint1	-0.801289	7.41024e-06
A_52_P590392	Rab10	-0.801094	7.47665e-06
A_52_P333610	Solh	-0.800733	7.60107e-06
A_52_P676271	Tuba4	-0.800314	7.74804e-06
A_52_P232453	Nars2	-0.798584	8.38127e-06
A_52_P577019	Rps15a	-0.798389	8.45527e-06
A_51_P318497	BC002199	-0.797985	8.61074e-06
A_51_P234470	Ipo8	-0.797572	8.77223e-06
A_52_P270164	E2f6	-0.797002	8.99911e-06
A_51_P188655	Cul3	-0.795778	9.50455e-06
A_51_P142515	Antxr2	-0.795386	9.67158e-06
A_51_P450123	Mrpl36	-0.795361	9.68239e-06
A_52_P477649	1810058I24Rik	-0.795276	9.71929e-06
A_52_P638746	Phf14	-0.794826	9.91468e-06
A_51_P130110	Idh3b	-0.794073	1.02504e-05
A_52_P448304	Setd5	-0.793553	1.04876e-05
A_51_P185794	Preb	-0.792036	1.12079e-05
A_51_P393768	Osbp	-0.791928	1.12607e-05
A_51_P247481	Adck1	-0.791905	1.12718e-05
A_52_P487483	Pigq	-0.79189	1.12795e-05
A_52_P505053	Dhx29	-0.789403	1.25614e-05
A_51_P297165	Sf3a3	-0.785208	1.50142e-05
A_52_P404096	Papola	-0.784352	1.55635e-05
A_52_P132983	ENSMUST00000077435	-0.783606	1.60562e-05
A_51_P118650	Wdr6	-0.783072	1.64174e-05
A_51_P334604	Wbp4	-0.782999	1.64674e-05
A_52_P354147	Tatdn1	-0.782537	1.67866e-05
A_52_P618807	Crk	-0.78206	1.71218e-05
A_52_P472465	Dclre1c	-0.781181	1.77542e-05
A_52_P74653	Cnnm3	-0.780325	1.83904e-05
A_52_P123485	Tcf25	-0.7789	1.94932e-05
A_51_P401730	2010321M09Rik	-0.778557	1.97667e-05
A_51_P447752	Coq2	-0.777263	2.08312e-05
A_52_P476400	NAP103344-1	-0.776657	2.13466e-05
A_51_P290139	Dlst	-0.776633	2.1367e-05
A_52_P947990	AK169992	-0.77625	2.16983e-05
A_51_P202512	Fndc3b	-0.77601	2.19092e-05
A_52_P545643	AI597468	-0.775488	2.23717e-05
A_51_P219074	Id2	-0.775446	2.24092e-05
A_51_P144575	Ubr2	-0.775415	2.24377e-05
A_52_P270888	Ndufc1	-0.77414	2.36077e-05
A_51_P362531	Heatr1	-0.774037	2.37049e-05
A_51_P302675	Rps26	-0.773959	2.37783e-05
A_52_P594532	Nupl1	-0.773818	2.39114e-05
A_52_P592101	D6Wsu116e	-0.773585	2.41338e-05
A_51_P253359	5730403B10Rik	-0.773577	2.41419e-05
A_51_P434670	Qk	-0.773558	2.41597e-05
A_52_P165654	Star	-0.771952	2.57412e-05
A_51_P207153	1110008P14Rik	-0.771783	2.59132e-05
A_51_P100787	Snw1	-0.771644	2.60548e-05
A_52_P333921	Fcho2	-0.771611	2.60889e-05
A_51_P489337	Becn1	-0.771598	2.61017e-05
A_51_P289407	6030465E24Rik	-0.77083	2.68991e-05
A_51_P344103	Rplp0	-0.770567	2.71769e-05
A_51_P320481	Mcee	-0.770206	2.75628e-05
A_52_P561736	LOC236622	-0.769714	2.80963e-05
A_51_P520690	Prkcsh	-0.769326	2.85226e-05
A_51_P299155	6720456B07Rik	-0.768081	2.99314e-05
A_51_P484764	1810037C20Rik	-0.767529	3.05748e-05
A_51_P203321	Rbm10	-0.766648	3.16268e-05
A_51_P401864	Cnih4	-0.766394	3.19356e-05
A_51_P326434	1300002A08Rik	-0.766043	3.23679e-05
A_51_P221362	Tnks2	-0.765923	3.25163e-05
A_51_P208862	AI553587	-0.765903	3.2541e-05
A_51_P279323	Fkbp3	-0.765722	3.27662e-05
A_51_P118637	Zc3h13	-0.765554	3.29769e-05
A_52_P416014	Ube4b	-0.765453	3.3104e-05
A_51_P450052	Smarca2	-0.76494	3.37569e-05
A_51_P281433	Unc84a	-0.764927	3.37741e-05
A_51_P103975	Brp44	-0.764843	3.38821e-05
A_52_P661071	LOC670438	-0.764546	3.42659e-05
A_51_P277444	Rnf19	-0.763951	3.50465e-05
A_51_P460844	Blvrb	-0.763256	3.59788e-05
A_52_P164161	Cyp51	-0.763197	3.6059e-05
A_52_P190506	AK154840	-0.762834	3.65547e-05
A_51_P416919	Ube2j2	-0.762474	3.70537e-05
A_52_P328304	Plekhg3	-0.762089	3.75918e-05
A_51_P427674	Cpt1a	-0.762035	3.76681e-05
A_51_P449956	Dnajc7	-0.761853	3.79259e-05
A_52_P666698	TC1473353	-0.761812	3.79844e-05
A_51_P146941	Hmgcs1	-0.761699	3.81456e-05
A_52_P59422	Aebp2	-0.761532	3.83848e-05
A_51_P133792	Lmo6	-0.761387	3.85934e-05
A_52_P178298	NAP029896-1	-0.760989	3.91702e-05
A_52_P238846	Bpnt1	-0.760586	3.97633e-05
A_52_P672803	Ppgb	-0.760148	4.04163e-05
A_51_P408604	Trub1	-0.759683	4.11192e-05
A_52_P303928	Rab2	-0.759678	4.11275e-05
A_51_P448563	Myo7a	-0.759224	4.18248e-05
A_51_P503866	Edem1	-0.759163	4.19186e-05
A_52_P670725	Gtpbp4	-0.75885	4.24069e-05
A_51_P404298	1810020G14Rik	-0.758548	4.28817e-05
A_51_P496023	Prdx6	-0.758109	4.35796e-05
A_51_P418420	Ddx3x	-0.757878	4.39525e-05
A_52_P110791	Erbb2ip	-0.757666	4.42958e-05
A_52_P50474	6430706D22Rik	-0.757406	4.472e-05
A_52_P463346	Serinc3	-0.755361	4.81847e-05
A_51_P459465	C330002I19Rik	-0.755252	4.83758e-05
A_52_P174775	Ripk1	-0.754472	4.97625e-05
A_52_P652446	Wtap	-0.754347	4.99887e-05
A_52_P259335	C430014M02Rik	-0.753934	5.07404e-05
A_51_P502964	Tmem63a	-0.753754	5.107e-05
A_52_P651784	LOC672434	-0.753232	5.20388e-05
A_52_P8903	D230037D09Rik	-0.753185	5.21272e-05
A_51_P114385	Rbbp7	-0.752673	5.30948e-05
A_52_P1021640	A_52_P1021640	-0.752372	5.36711e-05
A_52_P510706	Dnaja2	-0.752202	5.39989e-05
A_51_P506187	Mtmr2	-0.751982	5.44257e-05
A_52_P501890	Dnajc19	-0.751371	5.56262e-05
A_52_P424847	Tcf4	-0.74978	5.88608e-05
A_51_P359262	Sec11l3	-0.749277	5.99161e-05
A_52_P244572	Mtap4	-0.748874	6.07736e-05
A_51_P344103	Rplp0	-0.748469	6.16475e-05
A_51_P270635	2810423A18Rik	-0.747005	6.48945e-05
A_52_P600274	Trib3	-0.746986	6.49381e-05
A_51_P190765	Rtcd1	-0.746713	6.55596e-05
A_51_P118715	Rspry1	-0.74652	6.60027e-05
A_51_P148196	Sdf2	-0.746305	6.65007e-05
A_52_P621732	Lrrc29	-0.745626	6.809e-05
A_51_P264995	Mtf2	-0.745229	6.90335e-05
A_51_P154668	4933439C20Rik	-0.744032	7.19511e-05
A_51_P393897	Mpi1	-0.743429	7.34605e-05
A_51_P328400	Cops2	-0.743363	7.36272e-05
A_51_P176387	5830454D03Rik	-0.742767	7.51506e-05
A_51_P452875	1810008A14Rik	-0.742446	7.59825e-05
A_52_P163755	Hexim2	-0.742333	7.62747e-05
A_51_P327963	Sfrs8	-0.741639	7.81075e-05
A_51_P486091	Ift52	-0.741595	7.82237e-05
A_51_P215995	Zswim6	-0.741433	7.86569e-05
A_51_P455671	Psmd5	-0.738529	8.67862e-05
A_51_P399373	Wasf2	-0.738526	8.67961e-05
A_52_P160121	Bcor	-0.738187	8.7792e-05
A_52_P437363	Ppp1r12a	-0.737948	8.84992e-05
A_52_P589169	2010111I01Rik	-0.736121	9.40728e-05
A_51_P439803	NM_013798	-0.735848	9.49325e-05
A_51_P165435	Cox4i1	-0.735838	9.49619e-05
A_51_P379208	Ccdc21	-0.735407	9.63337e-05
A_51_P507817	Eif4enif1	-0.735171	9.70899e-05
A_51_P118720	Rspry1	-0.735081	9.73794e-05
A_51_P225209	Nipsnap3a	-0.735074	9.74031e-05
A_52_P31577	Il17ra	-0.734444	9.94553e-05
A_52_P289854	2310047A01Rik	-0.734033	0.000100815
A_52_P598971	Chd9	-0.733848	0.000101433
A_51_P445662	Hsd17b4	-0.732747	0.000105172
A_51_P316993	Arl6ip2	-0.732453	0.00010619
A_51_P440682	Cap1	-0.731113	0.000110942
A_52_P475229	Ep400	-0.729819	0.000115706
A_52_P485573	Tef	-0.729245	0.000117876
A_51_P380249	4121402D02Rik	-0.728976	0.000118906
A_51_P256369	Dot1l	-0.728494	0.00012077
A_52_P354363	Inoc1	-0.728089	0.000122352
A_52_P398434	A830080D01Rik	-0.728005	0.000122685
A_51_P363275	TC1429987	-0.727972	0.000122814
A_51_P190740	Adssl1	-0.725888	0.000131286
A_51_P452382	Stat6	-0.725443	0.000133159
A_52_P462366	Ipo8	-0.724431	0.000137504
A_52_P126162	Mtch1	-0.722854	0.000144519
A_51_P266763	Fech	-0.7192	0.000161983
A_52_P132353	AK085783	-0.717865	0.000168802
A_51_P130095	Fcgr2b	-0.717432	0.000171066
A_51_P215356	Pde4dip	-0.71644	0.000176356
A_51_P129895	Comt	-0.716279	0.000177226
A_51_P381373	Wwp1	-0.715728	0.000180237
A_51_P409429	Aars	-0.715446	0.000181798
A_51_P122035	Nipa1	-0.714845	0.000185154
A_52_P4148	Josd3	-0.714157	0.000189065
A_52_P347480	Heca	-0.712484	0.000198874
A_52_P451796	Fads3	-0.711938	0.000202171
A_52_P173344	Prkaa1	-0.711271	0.000206263
A_51_P434859	Mllt4	-0.709394	0.000218159
A_52_P891260	AK079126	-0.708906	0.000221345
A_51_P332264	Dyx1c1	-0.708659	0.000222974
A_51_P121432	2810012G03Rik	-0.707336	0.000231875
A_52_P121356	AK039385	-0.706648	0.000236621
A_51_P377237	Kras	-0.706275	0.000239235
A_51_P141315	B230339M05Rik	-0.704584	0.000251378
A_52_P223333	Mib1	-0.703824	0.000257007
A_52_P276776	Als2	-0.702716	0.000265412
A_52_P640386	Usp53	-0.702489	0.000267162
A_51_P336874	Atp6v0e	-0.702385	0.000267964
A_51_P104953	Chd6	-0.701845	0.00027218
A_52_P628590	Pvr	-0.699661	0.000289819
A_52_P553673	Ttc17	-0.6996	0.000290324
A_51_P282983	Slc39a14	-0.69888	0.000296354
A_51_P168945	Mtmr1	-0.698232	0.000301879
A_51_P233954	Sesn1	-0.698023	0.000303681
A_52_P1164120	AK047247	-0.696364	0.000318298
A_51_P314397	Crip2	-0.695511	0.000326055
A_52_P507649	B130065D12Rik	-0.694477	0.000335666
A_51_P234788	Cxxc5	-0.689042	0.000390305
A_51_P396351	Pcna	-0.688419	0.000397036
A_51_P454949	Gstm3	-0.687012	0.00041259
A_52_P150988	Txndc11	-0.686512	0.00041825
A_51_P108581	Adrbk2	-0.686266	0.000421056
A_51_P423027	Atp6v1c1	-0.68504	0.000435282
A_51_P304170	Rtp4	-0.683916	0.000448681
A_51_P179498	6720467C03Rik	-0.683586	0.000452681
A_51_P236013	Rnf40	-0.680826	0.000487379
A_52_P677117	Ptprc	-0.680509	0.000491502
A_51_P141660	Dmxl2	-0.679487	0.000505019
A_52_P818642	5830469G19Rik	-0.67657	0.000545343
A_51_P164835	Ppl	-0.676542	0.000545738
A_51_P319070	Retsat	-0.675509	0.00056068
A_52_P175518	Rilp	-0.670941	0.000630998
A_51_P134844	Snx5	-0.670276	0.000641844
A_52_P325706	Il12rb2	-0.668697	0.000668235
A_52_P396498	Itsn1	-0.666129	0.000713126
A_51_P430973	Paqr7	-0.665773	0.000719557
A_51_P271503	Il1r1	-0.66541	0.000726145
A_52_P360921	Rbm5	-0.663975	0.000752749
A_52_P6297	Zranb3	-0.660254	0.000825651
A_51_P441983	Itga2	-0.657734	0.000878362
A_52_P83549	H6pd	-0.655709	0.000922781
